# Supplementary material for: Warping an atlas derived from serial histology to 5 high-resolution MRIs
Source: Sci Data. 2018 Jun 19;5:180107. doi: 10.1038/sdata.2018.107 (PMC6007088; doi:10.1038/sdata.2018.107)
Supplement: Supplementary file 1 [file sdata2018107-isa1.zip]

Archive with 3 entries (3 files):
- i_Investigation.txt
- s_study_Tullo.txt
- a_assay_Tullo.txt
