# Supplementary material for: Warping an atlas derived from serial histology to 5 high-resolution MRIs
Source: Sci Data. 2018 Jun 19;5:180107. doi: 10.1038/sdata.2018.107 (PMC6007088; doi:10.1038/sdata.2018.107)
Supplement: Supplementary file 1 [file sdata2018107-isa1.zip › i_Investigation.txt]

# Investigation File generated for Scientific Data with Investigation File Authoring Tool version 0.1.0 on 30/04/2018 - This metadata file is CC0
ONTOLOGY SOURCE REFERENCE
Term Source Name	NCBITAXON	UBERON	PATO	UO	ERO	OBI	EFO	NCIT
Term Source File	http://data.bioontology.org/ontologies/NCBITAXON	http://data.bioontology.org/ontologies/UBERON	http://data.bioontology.org/ontologies/PATO	http://data.bioontology.org/ontologies/UO	http://data.bioontology.org/ontologies/ERO	http://data.bioontology.org/ontologies/OBI	http://data.bioontology.org/ontologies/EFO	http://data.bioontology.org/ontologies/NCIT
Term Source Version	2016AB	releases/2014-06-15	unknown	unknown	2013-08-02	2014-08-18	2.94	17.06d
Term Source Description	National Center for Biotechnology Information (NCBI) Organismal Classification	Uber Anatomy Ontology	Phenotypic Quality Ontology	Units of Measurement Ontology	Eagle-I Research Resource Ontology	Ontology for Biomedical Investigations	Experimental Factor Ontology	National Cancer Institute Thesaurus
INVESTIGATION
Investigation Identifier
Investigation Title
Investigation Description
Investigation Submission Date
Investigation Public Release Date
INVESTIGATION PUBLICATIONS
Investigation PubMed ID
Investigation Publication DOI
Investigation Publication Author List
Investigation Publication Title
Investigation Publication Status
Investigation Publication Status Term Accession Number
Investigation Publication Status Term Source REF
INVESTIGATION CONTACTS
Investigation Person Last Name
Investigation Person Mid Initials
Investigation Person First Name
Investigation Person Address
Investigation Person Phone
Investigation Person Fax
Investigation Person Email
Investigation Person Affiliation
Investigation Person Roles
Investigation Person Roles Term Accession Number
Investigation Person Roles Term Source REF
STUDY
Study Identifier	10.1038/sdata.2018.107
Study Title	Warping an atlas derived from serial histology to 5 high-resolution MRIs
Study Submission Date	30/10/2017
Study Public Release Date	19/06/2018
Study Description	http://www.nature.com/articles/sdata2018107#abstract
Study File Name	s_study_Tullo.txt
Comment[Subject Keywords]	///;///;///;//
Comment[Manuscript Licence]	CC BY-4.0
Comment[Experimental Metadata Licence]	CC0
Comment[Supplementary Information File Name]	
Comment[Supplementary Information File Type]	x-zip-compressed
Comment[Supplementary Information File URL]	http://www.nature.com/articles/sdata2018107#supplementary-information
Comment[Data Repository]	figshare
Comment[Data Record Accession]	doi:10.6084/m9.figshare.c.4052768
Comment[Data Record URI]	https://dx.doi.org/10.6084/m9.figshare.c.4052768
STUDY DESIGN DESCRIPTORS
Study Design Type	source-based data transformation objective
Study Design Type Term Accession Number	ERO:0100039
Study Design Type Term Source REF	ERO
STUDY PUBLICATIONS
Study PubMed ID	""
Study Publication DOI	doi:10.1016/j.neuroimage.2005.09.041
Study Publication Author List	""
Study Publication Title	""
Study Publication Status	published
Study Publication Status Term Accession Number	
Study Publication Status Term Source REF	
STUDY FACTORS
Study Factor Name	sex	laterality	brain hemisphere
Study Factor Type	biological sex	functional laterality	Cerebral Hemisphere
Study Factor Type Term Accession Number	PATO:0000047	http://www.ebi.ac.uk/efo/EFO_0003889	NCIT:C12351
Study Factor Type Term Source REF	OBI	EFO	NCIT
STUDY ASSAYS
Study Assay Measurement Type	nuclear magnetic resonance 3D structure determination assay
Study Assay Measurement Type Term Accession Number	OBI:0000182
Study Assay Measurement Type Term Source REF	OBI
Study Assay Technology Type	computational modeling technique
Study Assay Technology Type Term Accession Number	ERO:0001251
Study Assay Technology Type Term Source REF	ERO
Study Assay Technology Platform	""
Study Assay File Name	a_assay_Tullo.txt
STUDY PROTOCOLS
Study Protocol Name	Participants	Magnetic Resonance Imaging	Atlas-to-template warping technique	Atlas warping evaluation	Surface Representations
Study Protocol Type	selection	nuclear magnetic resonance assay	information processor function	information processor function	data transformation
Study Protocol Type Term Accession Number	OBI:0001928	OBI:0000182	OBI:0000392	OBI:0000392	OBI:0200000
Study Protocol Type Term Source REF	OBI	ERO	OBI	OBI	OBI
Study Protocol Description					
Study Protocol URI	""	""	""	""	""
Study Protocol Version					
Study Protocol Parameters Name	""	instrument; manufacturer; magnetic field strength; coil type; number of coils; MRI assay; field of view; matrix size; Comment[initial voxel resolution; voxel resolution; repetition time; echo time; flip angle value; inversion time	""	""	""
Study Protocol Parameters Name Term Accession Number	""	""	""	""	""
Study Protocol Parameters Name Term Source REF	""	""	""	""	""
Study Protocol Components Name	""	""	""	""	""
Study Protocol Components Type	""	""	""	""	""
Study Protocol Components Type Term Accession Number	""	""	""	""	""
Study Protocol Components Type Term Source REF	""	""	""	""	""
STUDY CONTACTS
Study Person Last Name	Tullo	Devenyi	Patel	Park	Collins	Chakravarty
Study Person First Name	Stephanie	Gabriel A.	Raihaan	Min Tae M.	D. Louis	M. Mallar
Study Person Mid Initials						
Study Person Email	stephanie.tullo@mail.mcgill.ca	""	""	""	""	mallar@cobralab.ca
Study Person Phone						
Study Person Fax						
Study Person Address						
Study Person Affiliation	Integrated Program in Neuroscience, McGill University, Montreal, Canada	Computational Brain Anatomy Laboratory, Cerebral Imaging Centre, Douglas Mental Health University Institute, Montreal, Canada	Computational Brain Anatomy Laboratory, Cerebral Imaging Centre, Douglas Mental Health University Institute, Montreal, Canada	Computational Brain Anatomy Laboratory, Cerebral Imaging Centre, Douglas Mental Health University Institute, Montreal, Canada	Department of Biological and Biomedical Engineering, McGill University, Montreal, Canada	Computational Brain Anatomy Laboratory, Cerebral Imaging Centre, Douglas Mental Health University Institute, Montreal, Canada
Study Person Roles						
Study Person Roles Term Accession Number						
Study Person Roles Term Source REF						
Comment[Study Person ORCID]	0000-0003-4608-3000	0000-0002-7766-1187	0000-0003-3459-0013			
Comment[Funder]						
Comment[FundRef ID]						
Comment[Funder Term Source REF]						
Comment[Grant Identifier]						
