# Supplementary material for: Warping an atlas derived from serial histology to 5 high-resolution MRIs
Source: Sci Data. 2018 Jun 19;5:180107. doi: 10.1038/sdata.2018.107 (PMC6007088; doi:10.1038/sdata.2018.107)
Supplement: Supplementary file 1 [file sdata2018107-isa1.zip › s_study_Tullo.txt]

Source Name	Characteristics[organism]	Term Source REF	Term Accession Number	Characteristics[organism part]	Term Source REF	Term Accession Number	Characteristics[development stage]	Term Source REF	Term Accession Number	Characteristics[sex]	Term Source REF	Term Accession Number	Characteristics[age at scan]	Unit	Term Source REF	Term Accession Number	Characteristics[handedness]	Protocol REF	Protocol REF	Parameter Value[instrument]	Parameter Value[manufacturer]	Parameter Value[magnetic field strength]	Unit	Term Source REF	Term Accession Number	Parameter Value[coil type]	Parameter Value[number of coils]	Parameter Value[MRI assay]	Parameter Value[field of view]	Unit	Term Source REF	Term Accession Number	Parameter Value[matrix size]	Unit	Term Source REF	Term Accession Number	Comment[initial voxel resolution]	Parameter Value[voxel resolution]	Unit	Term Source REF	Term Accession Number	Parameter Value[repetition time]	Unit	Term Source REF	Term Accession Number	Parameter Value[echo time]	Unit	Term Source REF	Term Accession Number
healthy subjects	Homo sapiens	NCBITAXON	NCBITaxon:9606	brain	UBERON	UBERON:0000955	adult organism	UBERON	UBERON:0007023	female	PATO	PATO:0000383	29	year	UO	UO:0000036	Right	Participants	Magnetic Resonance Imaging	General Electric MR750 3 T scanner	General Electric	3	tesla	UO	UO:0000228	head	8	T1-weighted image	22	centimeter	UO	UO:0000015	489x734x503	millimeter	UO	UO:0000016	0.6x0.6x0.6	0.3x0.3x0.3	millimeter	UO	UO:0000016	2500	millisecond	UO	UO:0000028	95.3	millisecond	UO	UO:0000028
healthy subjects	Homo sapiens	NCBITAXON	NCBITaxon:9606	brain	UBERON	UBERON:0000955	adult organism	UBERON	UBERON:0007023	male	PATO	PATO:0000384	26	year	UO	UO:0000036	Left	Participants	Magnetic Resonance Imaging	General Electric MR750 3 T scanner	General Electric	3	tesla	UO	UO:0000228	head	8	T1-weighted image	22	centimeter	UO	UO:0000015	500x734x551	millimeter	UO	UO:0000016	0.6x0.6x0.6	0.3x0.3x0.3	millimeter	UO	UO:0000016	2500	millisecond	UO	UO:0000028	95.3	millisecond	UO	UO:0000028
healthy subjects	Homo sapiens	NCBITAXON	NCBITaxon:9606	brain	UBERON	UBERON:0000955	adult organism	UBERON	UBERON:0007023	male	PATO	PATO:0000384	33	year	UO	UO:0000036	Left	Participants	Magnetic Resonance Imaging	General Electric MR750 3 T scanner	General Electric	3	tesla	UO	UO:0000228	head	8	T1-weighted image	22	centimeter	UO	UO:0000015	509x734x554	millimeter	UO	UO:0000016	0.6x0.6x0.6	0.3x0.3x0.3	millimeter	UO	UO:0000016	2500	millisecond	UO	UO:0000028	95.3	millisecond	UO	UO:0000028
healthy subjects	Homo sapiens	NCBITAXON	NCBITaxon:9606	brain	UBERON	UBERON:0000955	adult organism	UBERON	UBERON:0007023	female	PATO	PATO:0000383	57	year	UO	UO:0000036	Right	Participants	Magnetic Resonance Imaging	General Electric MR750 3 T scanner	General Electric	3	tesla	UO	UO:0000228	head	8	T1-weighted image	22	centimeter	UO	UO:0000015	500x734x565	millimeter	UO	UO:0000016	0.6x0.6x0.6	0.3x0.3x0.3	millimeter	UO	UO:0000016	2500	millisecond	UO	UO:0000028	95.3	millisecond	UO	UO:0000028
healthy subjects	Homo sapiens	NCBITAXON	NCBITaxon:9606	brain	UBERON	UBERON:0000955	adult organism	UBERON	UBERON:0007023	female	PATO	PATO:0000383	43	year	UO	UO:0000036	Right	Participants	Magnetic Resonance Imaging	General Electric MR750 3 T scanner	General Electric	3	tesla	UO	UO:0000228	head	8	T1-weighted image	22	centimeter	UO	UO:0000015	480x734x590	millimeter	UO	UO:0000016	0.6x0.6x0.6	0.3x0.3x0.3	millimeter	UO	UO:0000016	2500	millisecond	UO	UO:0000028	95.3	millisecond	UO	UO:0000028
[truncated: 12 more columns]
