# Supplementary material for: Warping an atlas derived from serial histology to 5 high-resolution MRIs
Source: Sci Data. 2018 Jun 19;5:180107. doi: 10.1038/sdata.2018.107 (PMC6007088; doi:10.1038/sdata.2018.107)
Supplement: Supplementary file 1 [file sdata2018107-isa1.zip › a_assay_Tullo.txt]

Sample Name	Protocol REF	Assay Name	Raw Data File	Comment[data file format]	Comment[Data Repository]	Comment[Data Record Accession]	Comment[Data Record URI]	Protocol REF	Derived Data File	Comment[data file format]	Comment[Data Repository]	Comment[Data Record Accession]	Comment[Data Record URI]	Protocol REF	Derived Data File	Comment[data file format]	Comment[Data Repository]	Comment[Data Record Accession]	Comment[Data Record URI]	Protocol REF	Derived Data File	Comment[data file format]	Comment[Data Repository]	Comment[Data Record Accession]	Comment[Data Record URI]	Factor Value[sex]	Factor Value[laterality]	Factor Value[brain hemisphere]
Brain1	Atlas-to-template warping technique	Brain1_MINC format_right	brain1_full-atlas_labels.mnc	MINC format	figshare	doi:10.6084/m9.figshare.c.4052768	https://dx.doi.org/10.6084/m9.figshare.c.4052768	Atlas-to-template warping technique	brain1_labels.mnc	MINC format	figshare	doi:10.6084/m9.figshare.c.4052768	https://dx.doi.org/10.6084/m9.figshare.c.4052768	Atlas warping evaluation	brain1_concat_right.xfm	xfm format	figshare	doi:10.6084/m9.figshare.c.4052768	https://dx.doi.org/10.6084/m9.figshare.c.4052768	Surface Representations	brain1_pseudo_right.mnc	MINC format	figshare	doi:10.6084/m9.figshare.c.4052768	https://dx.doi.org/10.6084/m9.figshare.c.4052768	female	Right-handed	right hemisphere
Brain2	Atlas-to-template warping technique	Brain2_MINC format_right	brain2_full-atlas_labels.mnc	MINC format	figshare	doi:10.6084/m9.figshare.c.4052768	https://dx.doi.org/10.6084/m9.figshare.c.4052768	Atlas-to-template warping technique	brain2_labels.mnc	MINC format	figshare	doi:10.6084/m9.figshare.c.4052768	https://dx.doi.org/10.6084/m9.figshare.c.4052768	Atlas warping evaluation	brain2_concat_right.xfm	xfm format	figshare	doi:10.6084/m9.figshare.c.4052768	https://dx.doi.org/10.6084/m9.figshare.c.4052768	Surface Representations	brain2_pseudo_right.mnc	MINC format	figshare	doi:10.6084/m9.figshare.c.4052768	https://dx.doi.org/10.6084/m9.figshare.c.4052768	male	Left-handed	right hemisphere
Brain3	Atlas-to-template warping technique	Brain3_MINC format_right	brain3_full-atlas_labels.mnc	MINC format	figshare	doi:10.6084/m9.figshare.c.4052768	https://dx.doi.org/10.6084/m9.figshare.c.4052768	Atlas-to-template warping technique	brain3_labels.mnc	MINC format	figshare	doi:10.6084/m9.figshare.c.4052768	https://dx.doi.org/10.6084/m9.figshare.c.4052768	Atlas warping evaluation	brain3_concat_right.xfm	xfm format	figshare	doi:10.6084/m9.figshare.c.4052768	https://dx.doi.org/10.6084/m9.figshare.c.4052768	Surface Representations	brain3_pseudo_right.mnc	MINC format	figshare	doi:10.6084/m9.figshare.c.4052768	https://dx.doi.org/10.6084/m9.figshare.c.4052768	male	Left-handed	right hemisphere
Brain4	Atlas-to-template warping technique	Brain4_MINC format_right	brain4_full-atlas_labels.mnc	MINC format	figshare	doi:10.6084/m9.figshare.c.4052768	https://dx.doi.org/10.6084/m9.figshare.c.4052768	Atlas-to-template warping technique	brain4_labels.mnc	MINC format	figshare	doi:10.6084/m9.figshare.c.4052768	https://dx.doi.org/10.6084/m9.figshare.c.4052768	Atlas warping evaluation	brain4_concat_right.xfm	xfm format	figshare	doi:10.6084/m9.figshare.c.4052768	https://dx.doi.org/10.6084/m9.figshare.c.4052768	Surface Representations	brain4_pseudo_right.mnc	MINC format	figshare	doi:10.6084/m9.figshare.c.4052768	https://dx.doi.org/10.6084/m9.figshare.c.4052768	female	Right-handed	right hemisphere
Brain5	Atlas-to-template warping technique	Brain5_MINC format_right	brain5_full-atlas_labels.mnc	MINC format	figshare	doi:10.6084/m9.figshare.c.4052768	https://dx.doi.org/10.6084/m9.figshare.c.4052768	Atlas-to-template warping technique	brain5_labels.mnc	MINC format	figshare	doi:10.6084/m9.figshare.c.4052768	https://dx.doi.org/10.6084/m9.figshare.c.4052768	Atlas warping evaluation	brain5_concat_right.xfm	xfm format	figshare	doi:10.6084/m9.figshare.c.4052768	https://dx.doi.org/10.6084/m9.figshare.c.4052768	Surface Representations	brain5_pseudo_right.mnc	MINC format	figshare	doi:10.6084/m9.figshare.c.4052768	https://dx.doi.org/10.6084/m9.figshare.c.4052768	female	Right-handed	right hemisphere
Brain1	Atlas-to-template warping technique	Brain1_MINC format_left	brain1_full-atlas_labels.mnc	MINC format	figshare	doi:10.6084/m9.figshare.c.4052768	https://dx.doi.org/10.6084/m9.figshare.c.4052768	Atlas-to-template warping technique	brain1_labels.mnc	MINC format	figshare	doi:10.6084/m9.figshare.c.4052768	https://dx.doi.org/10.6084/m9.figshare.c.4052768	Atlas warping evaluation	brain1_concat_left.xfm	xfm format	figshare	doi:10.6084/m9.figshare.c.4052768	https://dx.doi.org/10.6084/m9.figshare.c.4052768	Surface Representations	brain1_pseudo_left.mnc	MINC format	figshare	doi:10.6084/m9.figshare.c.4052768	https://dx.doi.org/10.6084/m9.figshare.c.4052768	female	Right-handed	left hemisphere
Brain2	Atlas-to-template warping technique	Brain2_MINC format_left	brain2_full-atlas_labels.mnc	MINC format	figshare	doi:10.6084/m9.figshare.c.4052768	https://dx.doi.org/10.6084/m9.figshare.c.4052768	Atlas-to-template warping technique	brain2_labels.mnc	MINC format	figshare	doi:10.6084/m9.figshare.c.4052768	https://dx.doi.org/10.6084/m9.figshare.c.4052768	Atlas warping evaluation	brain2_concat_left.xfm	xfm format	figshare	doi:10.6084/m9.figshare.c.4052768	https://dx.doi.org/10.6084/m9.figshare.c.4052768	Surface Representations	brain2_pseudo_left.mnc	MINC format	figshare	doi:10.6084/m9.figshare.c.4052768	https://dx.doi.org/10.6084/m9.figshare.c.4052768	male	Left-handed	left hemisphere
Brain3	Atlas-to-template warping technique	Brain3_MINC format_left	brain3_full-atlas_labels.mnc	MINC format	figshare	doi:10.6084/m9.figshare.c.4052768	https://dx.doi.org/10.6084/m9.figshare.c.4052768	Atlas-to-template warping technique	brain3_labels.mnc	MINC format	figshare	doi:10.6084/m9.figshare.c.4052768	https://dx.doi.org/10.6084/m9.figshare.c.4052768	Atlas warping evaluation	brain3_concat_left.xfm	xfm format	figshare	doi:10.6084/m9.figshare.c.4052768	https://dx.doi.org/10.6084/m9.figshare.c.4052768	Surface Representations	brain3_pseudo_left.mnc	MINC format	figshare	doi:10.6084/m9.figshare.c.4052768	https://dx.doi.org/10.6084/m9.figshare.c.4052768	male	Left-handed	left hemisphere
Brain4	Atlas-to-template warping technique	Brain4_MINC format_left	brain4_full-atlas_labels.mnc	MINC format	figshare	doi:10.6084/m9.figshare.c.4052768	https://dx.doi.org/10.6084/m9.figshare.c.4052768	Atlas-to-template warping technique	brain4_labels.mnc	MINC format	figshare	doi:10.6084/m9.figshare.c.4052768	https://dx.doi.org/10.6084/m9.figshare.c.4052768	Atlas warping evaluation	brain4_concat_left.xfm	xfm format	figshare	doi:10.6084/m9.figshare.c.4052768	https://dx.doi.org/10.6084/m9.figshare.c.4052768	Surface Representations	brain4_pseudo_left.mnc	MINC format	figshare	doi:10.6084/m9.figshare.c.4052768	https://dx.doi.org/10.6084/m9.figshare.c.4052768	female	Right-handed	left hemisphere
Brain5	Atlas-to-template warping technique	Brain5_MINC format_left	brain5_full-atlas_labels.mnc	MINC format	figshare	doi:10.6084/m9.figshare.c.4052768	https://dx.doi.org/10.6084/m9.figshare.c.4052768	Atlas-to-template warping technique	brain5_labels.mnc	MINC format	figshare	doi:10.6084/m9.figshare.c.4052768	https://dx.doi.org/10.6084/m9.figshare.c.4052768	Atlas warping evaluation	brain5_concat_left.xfm	xfm format	figshare	doi:10.6084/m9.figshare.c.4052768	https://dx.doi.org/10.6084/m9.figshare.c.4052768	Surface Representations	brain5_pseudo_left.mnc	MINC format	figshare	doi:10.6084/m9.figshare.c.4052768	https://dx.doi.org/10.6084/m9.figshare.c.4052768	female	Right-handed	left hemisphere
Brain1	Atlas-to-template warping technique	Brain1_NIfTI format_right	brain1_full-atlas_labels.nii	NIfTI format	figshare	doi:10.6084/m9.figshare.c.4052768	https://dx.doi.org/10.6084/m9.figshare.c.4052768	Atlas-to-template warping technique	brain1_labels.nii	NIfTI format	figshare	doi:10.6084/m9.figshare.c.4052768	https://dx.doi.org/10.6084/m9.figshare.c.4052768	Atlas warping evaluation	brain1_concat_right.xfm	xfm format	figshare	doi:10.6084/m9.figshare.c.4052768	https://dx.doi.org/10.6084/m9.figshare.c.4052768	Surface Representations	brain1_pseudo_right.nii	NIfTI format	figshare	doi:10.6084/m9.figshare.c.4052768	https://dx.doi.org/10.6084/m9.figshare.c.4052768	female	Right-handed	right hemisphere
Brain2	Atlas-to-template warping technique	Brain2_NIfTI format_right	brain2_full-atlas_labels.nii	NIfTI format	figshare	doi:10.6084/m9.figshare.c.4052768	https://dx.doi.org/10.6084/m9.figshare.c.4052768	Atlas-to-template warping technique	brain2_labels.nii	NIfTI format	figshare	doi:10.6084/m9.figshare.c.4052768	https://dx.doi.org/10.6084/m9.figshare.c.4052768	Atlas warping evaluation	brain2_concat_right.xfm	xfm format	figshare	doi:10.6084/m9.figshare.c.4052768	https://dx.doi.org/10.6084/m9.figshare.c.4052768	Surface Representations	brain2_pseudo_right.nii	NIfTI format	figshare	doi:10.6084/m9.figshare.c.4052768	https://dx.doi.org/10.6084/m9.figshare.c.4052768	male	Left-handed	right hemisphere
Brain3	Atlas-to-template warping technique	Brain3_NIfTI format_right	brain3_full-atlas_labels.nii	NIfTI format	figshare	doi:10.6084/m9.figshare.c.4052768	https://dx.doi.org/10.6084/m9.figshare.c.4052768	Atlas-to-template warping technique	brain3_labels.nii	NIfTI format	figshare	doi:10.6084/m9.figshare.c.4052768	https://dx.doi.org/10.6084/m9.figshare.c.4052768	Atlas warping evaluation	brain3_concat_right.xfm	xfm format	figshare	doi:10.6084/m9.figshare.c.4052768	https://dx.doi.org/10.6084/m9.figshare.c.4052768	Surface Representations	brain3_pseudo_right.nii	NIfTI format	figshare	doi:10.6084/m9.figshare.c.4052768	https://dx.doi.org/10.6084/m9.figshare.c.4052768	male	Left-handed	right hemisphere
Brain4	Atlas-to-template warping technique	Brain4_NIfTI format_right	brain4_full-atlas_labels.nii	NIfTI format	figshare	doi:10.6084/m9.figshare.c.4052768	https://dx.doi.org/10.6084/m9.figshare.c.4052768	Atlas-to-template warping technique	brain4_labels.nii	NIfTI format	figshare	doi:10.6084/m9.figshare.c.4052768	https://dx.doi.org/10.6084/m9.figshare.c.4052768	Atlas warping evaluation	brain4_concat_right.xfm	xfm format	figshare	doi:10.6084/m9.figshare.c.4052768	https://dx.doi.org/10.6084/m9.figshare.c.4052768	Surface Representations	brain4_pseudo_right.nii	NIfTI format	figshare	doi:10.6084/m9.figshare.c.4052768	https://dx.doi.org/10.6084/m9.figshare.c.4052768	female	Right-handed	right hemisphere
Brain5	Atlas-to-template warping technique	Brain5_NIfTI format_right	brain5_full-atlas_labels.nii	NIfTI format	figshare	doi:10.6084/m9.figshare.c.4052768	https://dx.doi.org/10.6084/m9.figshare.c.4052768	Atlas-to-template warping technique	brain5_labels.nii	NIfTI format	figshare	doi:10.6084/m9.figshare.c.4052768	https://dx.doi.org/10.6084/m9.figshare.c.4052768	Atlas warping evaluation	brain5_concat_right.xfm	xfm format	figshare	doi:10.6084/m9.figshare.c.4052768	https://dx.doi.org/10.6084/m9.figshare.c.4052768	Surface Representations	brain5_pseudo_right.nii	NIfTI format	figshare	doi:10.6084/m9.figshare.c.4052768	https://dx.doi.org/10.6084/m9.figshare.c.4052768	female	Right-handed	right hemisphere
Brain1	Atlas-to-template warping technique	Brain1_NIfTI format_left	brain1_full-atlas_labels.nii	NIfTI format	figshare	doi:10.6084/m9.figshare.c.4052768	https://dx.doi.org/10.6084/m9.figshare.c.4052768	Atlas-to-template warping technique	brain1_labels.nii	NIfTI format	figshare	doi:10.6084/m9.figshare.c.4052768	https://dx.doi.org/10.6084/m9.figshare.c.4052768	Atlas warping evaluation	brain1_concat_left.xfm	xfm format	figshare	doi:10.6084/m9.figshare.c.4052768	https://dx.doi.org/10.6084/m9.figshare.c.4052768	Surface Representations	brain1_pseudo_left.nii	NIfTI format	figshare	doi:10.6084/m9.figshare.c.4052768	https://dx.doi.org/10.6084/m9.figshare.c.4052768	female	Right-handed	left hemisphere
Brain2	Atlas-to-template warping technique	Brain2_NIfTI format_left	brain2_full-atlas_labels.nii	NIfTI format	figshare	doi:10.6084/m9.figshare.c.4052768	https://dx.doi.org/10.6084/m9.figshare.c.4052768	Atlas-to-template warping technique	brain2_labels.nii	NIfTI format	figshare	doi:10.6084/m9.figshare.c.4052768	https://dx.doi.org/10.6084/m9.figshare.c.4052768	Atlas warping evaluation	brain2_concat_left.xfm	xfm format	figshare	doi:10.6084/m9.figshare.c.4052768	https://dx.doi.org/10.6084/m9.figshare.c.4052768	Surface Representations	brain2_pseudo_left.nii	NIfTI format	figshare	doi:10.6084/m9.figshare.c.4052768	https://dx.doi.org/10.6084/m9.figshare.c.4052768	male	Left-handed	left hemisphere
Brain3	Atlas-to-template warping technique	Brain3_NIfTI format_left	brain3_full-atlas_labels.nii	NIfTI format	figshare	doi:10.6084/m9.figshare.c.4052768	https://dx.doi.org/10.6084/m9.figshare.c.4052768	Atlas-to-template warping technique	brain3_labels.nii	NIfTI format	figshare	doi:10.6084/m9.figshare.c.4052768	https://dx.doi.org/10.6084/m9.figshare.c.4052768	Atlas warping evaluation	brain3_concat_left.xfm	xfm format	figshare	doi:10.6084/m9.figshare.c.4052768	https://dx.doi.org/10.6084/m9.figshare.c.4052768	Surface Representations	brain3_pseudo_left.nii	NIfTI format	figshare	doi:10.6084/m9.figshare.c.4052768	https://dx.doi.org/10.6084/m9.figshare.c.4052768	male	Left-handed	left hemisphere
Brain4	Atlas-to-template warping technique	Brain4_NIfTI format_left	brain4_full-atlas_labels.nii	NIfTI format	figshare	doi:10.6084/m9.figshare.c.4052768	https://dx.doi.org/10.6084/m9.figshare.c.4052768	Atlas-to-template warping technique	brain4_labels.nii	NIfTI format	figshare	doi:10.6084/m9.figshare.c.4052768	https://dx.doi.org/10.6084/m9.figshare.c.4052768	Atlas warping evaluation	brain4_concat_left.xfm	xfm format	figshare	doi:10.6084/m9.figshare.c.4052768	https://dx.doi.org/10.6084/m9.figshare.c.4052768	Surface Representations	brain4_pseudo_left.nii	NIfTI format	figshare	doi:10.6084/m9.figshare.c.4052768	https://dx.doi.org/10.6084/m9.figshare.c.4052768	female	Right-handed	left hemisphere
Brain5	Atlas-to-template warping technique	Brain5_NIfTI format_left	brain5_full-atlas_labels.nii	NIfTI format	figshare	doi:10.6084/m9.figshare.c.4052768	https://dx.doi.org/10.6084/m9.figshare.c.4052768	Atlas-to-template warping technique	brain5_labels.nii	NIfTI format	figshare	doi:10.6084/m9.figshare.c.4052768	https://dx.doi.org/10.6084/m9.figshare.c.4052768	Atlas warping evaluation	brain5_concat_left.xfm	xfm format	figshare	doi:10.6084/m9.figshare.c.4052768	https://dx.doi.org/10.6084/m9.figshare.c.4052768	Surface Representations	brain5_pseudo_left.nii	NIfTI format	figshare	doi:10.6084/m9.figshare.c.4052768	https://dx.doi.org/10.6084/m9.figshare.c.4052768	female	Right-handed	left hemisphere
